# Supplementary material for: Bioactive Potential of Olive Leaf By-Product Throughout In Vitro Gastrointestinal Digestion
Source: Foods. 2025 Feb 8;14(4):563. doi: 10.3390/foods14040563 (PMC11853783; doi:10.3390/foods14040563)
Supplement: Supplementary file 1 [file foods-14-00563-s001.zip]

Archive with 1 entries (1 files):
- foods-3443304-supplementary.pdf
